# Supplementary material for: An overview of use, knowledge and perceptions of the Internet in Spain
Source: Data Brief. 2018 Jun 18;19:1498–503. doi: 10.1016/j.dib.2018.06.015 (PMC6141134; doi:10.1016/j.dib.2018.06.015)
Supplement: Supplementary file 3 — Supplementary material [file mmc3.zip]

Archive with 1 entries (1 files):
- mmc3.sav
